# Supplementary material for: DispHScan: A Multi-Sequence Web Tool for Predicting Protein Disorder as a Function of pH
Source: Biomolecules. 2021 Oct 28;11(11):1596. doi: 10.3390/biom11111596 (PMC8616002; doi:10.3390/biom11111596)
Supplement: Supplementary file 1 [file biomolecules-11-01596-s001.zip]

Archive with 1 entries (1 files):
- biomolecules-1431198-supplementary.pdf
